# Supplementary material for: Detecting Horizontal Gene Transfer between Closely Related Taxa
Source: PLoS Comput Biol. 2015 Oct 6;11(10):e1004408. doi: 10.1371/journal.pcbi.1004408 (PMC4595140; doi:10.1371/journal.pcbi.1004408)
Supplement: S1 Datasets — (PY) [file pcbi.1004408.s001.py]

#
# This program receives  4
# r1r_gene r2r_gene - are 2 reference organisms for a witness gene
# h1r_gene h2r_gene - are 2 organisms with witness gene
# r1h_gene r2h_gene - are 2 reference organisms for the suspected gene
# h1r_gene h2r_gene - are 2 organisms with suspected gene
#
from BuildGenF import *
import random
import math

#-------------------------------------------------------------------------------------


def prepare_rgenes_w_same_len (n_of_nuc): 
              
    for i in range(1):
        
        rgen= build_root_gen(n_of_nuc)
        vec_root_gene.append(rgen)

#    print '\n rootgen: ', vec_root_gene, len(rgen)

    return


#        print '\n num of differences between n1 ', n1,' and n2 ', n2, ' is:', chosen_num_dif

# evolve gene r1 r1 ref dist = 2
#             h1 h2 ref dist = 0.5
# after HGT: r1 r2 ref dist = 1 h1 h2 dist = 0.7

############################       
  

def calc_prob_by_dist_short (dist):

#    print '\n ev_len: ', dist

    prob = 3.0/4*(1-math.exp(-4*dist/3))

    return prob

def evolve_gene_short(rgen, ev_prob_r1_r2_reft, ev_prob_h1_h2_reft, n_of_genenuc ):
    
    r1r_gene=evolve_gen(rgen, ev_prob_r1_r2_reft)
    r2r_gene=evolve_gen(rgen, ev_prob_r1_r2_reft)
        
    h1r_gene=evolve_gen(rgen, ev_prob_h1_h2_reft)
    h2r_gene=evolve_gen(rgen, ev_prob_h1_h2_reft)
    
    return r1r_gene, r2r_gene, h1r_gene, h2r_gene 
        
  


#-----------------------------------------------------------------------


# Sample section:
# 
# n_of_nuc = int(raw_input('Enter number of nucleotides for sample gene: '))

n_of_nuc = 70

vec_root_gene = []

#  preparing 2 sample genes (4 pairs)
#  The sample genes enter into vec_root_gene if you have your own data, you can skip this section 

prepare_rgenes_w_same_len(n_of_nuc)

hdist_r1_r2_reft = 0.3     #desired hamming distance between reference of witness
hdist_r1_r2_hgtt = 0.3
hdist_h1_h2_reft = 0.3
hdist_h1_h2_hgtt = 0.21
    
dist_r1_r2_reft = float(-3.0/4*math.log(1-4.*hdist_r1_r2_reft/3))/2  # to get ev len
dist_r1_r2_hgtt = float(-3.0/4*math.log(1-4.*hdist_r1_r2_hgtt/3))/2
dist_h1_h2_reft = float(-3.0/4*math.log(1-4.*hdist_h1_h2_reft/3))/2
dist_h1_h2_hgtt = float(-3.0/4*math.log(1-4.*hdist_h1_h2_hgtt/3))/2
    
ev_prob_r1_r2_reft = calc_prob_by_dist_short(dist_r1_r2_reft)
ev_prob_h1_h2_reft = calc_prob_by_dist_short(dist_h1_h2_reft)
    
ev_prob_r1_r2_hgtt = calc_prob_by_dist_short(dist_r1_r2_hgtt)
ev_prob_h1_h2_hgtt = calc_prob_by_dist_short(dist_h1_h2_hgtt)

samplef = open ('\\temp\\genesec.txt','w')


for i in range (len(vec_root_gene)):
    rgen = vec_root_gene[i]
    r1r_gene, r2r_gene, h1r_gene, h2r_gene = evolve_gene_short(rgen, ev_prob_r1_r2_reft, ev_prob_h1_h2_reft, n_of_nuc )
    samplef.writelines ("%s\n" % r1r_gene)
    samplef.writelines ("%s\n" % r2r_gene)
    samplef.writelines ("%s\n" % h1r_gene)
    samplef.writelines ("%s\n" % h2r_gene)
    
    r1h_gene, r2h_gene, h1h_gene, h2h_gene = evolve_gene_short(rgen, ev_prob_r1_r2_hgtt, ev_prob_h1_h2_hgtt, n_of_nuc )
    samplef.writelines ("%s\n" % r1h_gene)
    samplef.writelines ("%s\n" % r2h_gene)
    samplef.writelines ("%s\n" % h1h_gene)
    samplef.writelines ("%s\n" % h2h_gene)
samplef.close() 

print '\n sequences generated successfully. File genesec.txt located under \\temp \n'
