# Supplementary material for: Detecting Horizontal Gene Transfer between Closely Related Taxa
Source: PLoS Comput Biol. 2015 Oct 6;11(10):e1004408. doi: 10.1371/journal.pcbi.1004408 (PMC4595140; doi:10.1371/journal.pcbi.1004408)
Supplement: S2 Datasets — (PY) [file pcbi.1004408.s002.py]

#!/usr/bin/python


import string, sys, re, copy, os, traceback
import numpy
#from math import *
from subprocess import call
from random import choice
from time import *
#import numpy as np
from phylo import *


#-----------------------------------------------------------------------------------_#

class TreeNode:
    count = 0
    def __init__(self):
        self.id = TreeNode.count
        self.father = None
        self.son = None
        self.brother = None
        self.name = None
        self.edge_len = None
        TreeNode.count +=1
        print '(Initialized node: %d)' % self.id

    def tell(self):
        '''Tell my details.'''
        print 'Name:"%s" Age:"%s"' % (self.name, self.age),

#-----------------------------------------------------------------------------------_#
def LCA(n1, n2):
    # First stage: delete attr
    print "now starting from ", n1.id
    n = n1
    while n.father !=  None:
#        print "Now at node ",n.id
        if hasattr(n,'lca'):
            delattr(n,'lca')
        n = n.father

#    print "stopped at node ", n.id
    if hasattr(n,'lca'):
        delattr(n,'lca')

#    print "now starting from ", n2.id
    n = n2
    while n.father != None:
        setattr(n,'lca',1)
        n = n.father

#    print "stopped at node ", n.id
    setattr(n,'lca',1)

#    print " starting again from ", n1.id
    n = n1
    while n.father != None:
#        print "Now at node ",n.id
        if hasattr(n,'lca'):
#            print "stopped at ", n.id
            return n
        n = n.father

#    print "stopped at node ", n.id
    if not hasattr(n,'lca'):
        ERR("At LCA. Arrived at a node w/o father (root?) but with no lca-mark")
    return n


#------------------------------------------------------------------------------------#

def get_root(n):
    print "At get root from node %d" % n.id
    if (n.name):
        print "Node is a leaf %s" %n.name
    while  (n.father):
        print "Node %d has father %d" % (n.id, n.father.id)
        n = n.father

#    print "Ended at node %d", n.id
    if n.father:
        ERR("Ended get_root at a node %d that has a father %d" %  (n.id, n.father.id))

    return n

#------------------------------------------------------------------------------------#
def get_quartet_from_leaves(leaves, q):
    [s1, s2, s3, s4] = q
    print "In get_quartet_from_leaves for %s, %s, %s, %s\n" % \
        ( s1, s2, s3, s4)
    if  s1 in leaves:
        n1 = leaves[s1]
    else:
        ERR("name %s does not exist in leaves\n" %(s1))

    if  s2 in leaves:
        n2 = leaves[s2]
    else:
        ERR("name %s does not exist in leaves\n" %(s2))

    if  s3 in leaves:
        n3 = leaves[s3]
    else:
        ERR("name %s does not exist in leaves\n" %(s3))

    if  s4 in leaves:
        n4 = leaves[s4]
    else:
        ERR("name %s does not exist in leaves\n" %(s4))


    out1 = triplet_topology(n1, n2, n3)
    print "out1:", out1
    if out1 == None:
        print ("Unresolved triplet for %s, %s, %s\n" % (s1, s2, s3))
        out2 = triplet_topology(n2, n3, n4)
        if out2 == None:
            print ("Unresolved triplet for %s, %s, %s\n" % (s4, s2, s3))
            # We can still have two options
            out3 = triplet_topology(n1, n2, n4)
            if out3 == None:
                print ("Unresolved triplet for %s, %s, %s\n" % (s4, s2, s3))
                print ("Unresolved quartet for %s, %s, %s, %s\n" % (s1, s4, s2, s3))
                r = get_root(n1)
                det_tre = printDetailedTree(r, "")
                print "Unresolved quartet for %s, %s, %s, %s on tree\n%s" % \
                    (s1, s2, s3, s4, det_tre)
                return
                ERR( "Unresolved quartet for %s, %s, %s, %s on tree\n%s" % \
                         (s1, s2, s3, s4, det_tre))
                return

            if out3 == n2:
                print "Third triplet is %s,%s|%s\n" % (s1,s4,s2)
                print "quartet is %s,%s|%s,%s\n" % (s4,s1, s2,s3)
                return [s1,s4,s3,s2]
            else:
                print "\n\n\nINTERNAL ERROR!!!!!!!!!!!!!!!!!"
                print "Third triplet is either %s,%s|%s or %s,%s|%s\n\n" % (s1,s2,s4, s1,s2,s4)
                print "This case is IMPOSSIBLE!!!!\N\N"
                err("iNTERNAL ERROR IN TRIPLET ALGORITHM!!!!!\n\n\n")


        else:
            if (out2 != n4 and out2 != n2 and out2 != n3):
                ERR ("ERROR ERROR. invalid out2 %d\n" % (out2.id))

            if (out2 == n2):
                print "second triplet is %s,%s|%s\n" % (s3,s4,s2)
                print "quartet is %s,%s|%s,%s\n" % (s4,s3, s2,s1)
                return [s1,s2,s3,s4]

            if (out2 == n3):
                print "second triplet is %s,%s|%s\n" % (s2,s4,s3)
                print "quartet is %s,%s|%s,%s\n" % (s1,s3, s2,s4)
                return [s1,s3,s2,s4]

            if (out2 == n4):
                print "second triplet is %s,%s|%s\n" % (s2,s3,s4)
                print ("Unresolved quartet for %s, %s, %s, %s\n" % (s1, s4, s2, s3))
                r = get_root(n1)
                det_tre = printDetailedTree(r, "")
                print "Unresolved quartet for %s, %s, %s, %s on tree\n%s" % \
                    (s1, s2, s3, s4, det_tre)
                return
                ERR( "Unresolved quartet for %s, %s, %s, %s on tree\n%s" % \
                         (s1, s2, s3, s4, det_tre))
                return
            ERR("We should not get here!!!!!")


    if (out1 != n1 and out1 != n2 and out1 != n3):
        print "In get_quartet_from_leaves for %s, %s, %s, %s\n" % \
            ( s1, s2, s3, s4)
        print out1
        ERR ("ERROR ERROR. for quartet %s. Invalid out1 %d\n" % \
        (str(q), out1.id))


    print "out1 is %d\n" %(out1.id)

    if (out1 == n1):
        print "first triplet is %s,%s|%s\n" % (s2,s3,s1)
        out2 = triplet_topology(n2, n3, n4)
        if out2 == None:
            print ("Second triplet is unresolved for %s, %s, %s\n" % (s4, s2, s3))
            print ("Unresolved quartet for %s, %s, %s, %s\n" % (s1, s4, s2, s3))
            r = get_root(n1)
            det_tre = printDetailedTree(r, "")
            print "Unresolved quartet for %s, %s, %s, %s on tree\n%s" % \
                (s1, s2, s3, s4, det_tre)
            return
            ERR( "Unresolved quartet for %s, %s, %s, %s on tree\n%s" % \
                     (s1, s2, s3, s4, det_tre))
            return


        if (out2 != n2 and out2 != n3 and out2 != n4):
            ERR ("ERROR ERROR. invalid out2 %ld\n" % out2.id);

        if (out2 == n2):
            print "second triplet is %s,%s|%s\n" % (s3,s4,s2)
            print "quartet is %s,%s|%s,%s\n" % (s4,s3, s2,s1)
            return [s1,s2,s3,s4]

        if (out2 == n3):
            print "second triplet is %s,%s|%s\n" % (s2, s4, s3)
            print "quartet is %s,%s|%s,%s\n"% (s2, s4, s3, s1)
            return [s2, s4, s3, s1]

        if (out2 == n4):
            print "second triplet is %s,%s|%s\n" % (s2, s3, s4)
            print "quartet is %s,%s|%s,%s\n"% (s2, s3, s4, s1)
            return [s2, s3, s4, s1]

    if (out1 == n2):
        print "first triplet is %s,%s|%s\n"% (s3, s1, s2)
        out2 = triplet_topology (n1, n3, n4)
        if out2 == None:
            print ("Second triplet is unresolved for %s, %s, %s\n" % (s4, s1, s3))
            print ("Unresolved quartet for %s, %s, %s, %s\n" % (s1, s4, s2, s3))
            r = get_root(n1)
            det_tre = printDetailedTree(r, "")
            print "Unresolved quartet for %s, %s, %s, %s on tree\n%s" % \
                (s1, s2, s3, s4, det_tre)
            return
            ERR( "Unresolved quartet for %s, %s, %s, %s on tree\n%s" % \
                     (s1, s2, s3, s4, det_tre))
            return


        if (out2 != n1 and out2 != n3 and out2 != n4):
            ERR ("ERROR ERROR. invalid out2 %d\n" %  out2.id)

        if (out2 == n1):
            print "second triplet is %s,%s|%s\n" % (s3, s4, s1)
            print "quartet is %s,%s|%s,%s\n" % (s3, s4, s2, s1)
            return [s3, s4, s2, s1]

        if (out2 == n3):
            print "second triplet is %s,%s|%s\n" % (s1, s4, s3)
            print "quartet is %s,%s|%s,%s\n"% (s1, s4, s2, s3)
            return [s1, s4, s2, s3]

        if (out2 == n4):
            print  ("second triplet is %s,%s|%s\n" % (s1, s3, s4))
            print  ("quartet is %s,%s|%s,%s\n" % (s1, s3, s4, s2))
            return [s1, s3, s4, s2]

    if (out1 == n3):
        print  ("first triplet is %s,%s|%s\n" % (s1, s2, s3))
        out2 = triplet_topology (n1, n2, n4)
        if out2 == None:
            print ("Second triplet is unresolved for %s, %s, %s\n" % (s4, s2, s1))
            print ("Unresolved quartet for %s, %s, %s, %s\n\n" % (s1, s4, s2, s3))
            r = get_root(n1)
            det_tre = printDetailedTree(r, "")
            print "Unresolved quartet for %s, %s, %s, %s on tree\n\n%s" % \
                (s1, s2, s3, s4, det_tre)
            return

            ERR( "Unresolved quartet for %s, %s, %s, %s on tree\n\n%s" % \
                     (s1, s2, s3, s4, det_tre))
            return


        if (out2 != n1 and out2 != n2 and out2 != n4):
            ERR ("ERROR ERROR. invalid out2 %ld\n"%  out2.id)

        if (out2 == n2):
            print  ("second triplet is %s,%s|%s\n" % (s1, s4, s2))
            print  ("quartet is %s,%s|%s,%s\n"% (s4, s1, s2, s3))
            return [s4, s1, s2, s3]

        if (out2 == n1):
            print  ("second triplet is %s,%s|%s\n" % (s2, s4, s1))
            print  ("quartet is %s,%s|%s,%s\n" % (s2, s4, s1, s3))
            return [s2, s4, s1, s3]

        if (out2 == n4):
            print  ("second triplet is %s,%s|%s\n" % (s1, s2, s4))
            print  ("quartet is %s,%s|%s,%s\n" % (s1, s2, s3, s4))
            return [s1, s2, s3, s4]

#-----------------------------------------------------------------------------------_#

def obtainMatchedParen(tree, ind):
    if tree[ind] != '(':
        ERR ("In matched paren, first char is NOT \"(\"");
    balance = 1
    ind += 1
    while ind < len(tree):
        if tree[ind] == '(':
            balance += 1
        if tree[ind] == ')':
            balance -= 1
        if balance == 0:
            return ind
        ind +=1

    ERR ("Could not a match at "+tree[ind:])


#-----------------------------------------------------------------------------------_#
def get_descendant(n):
    print "At get descendant for node ",n.id
    if (n.name):
#        print "starting node", n.id, " is a leaf", n.name
#    while hasattr(n,'son'):
        pass
    while n.son:
#        print "descending at ",n.id
        if n.name:
            ERR("Node "+str(n.id)+" has son "+str(n.son.id)+" and a name "+n.name)
        n = n.son

#    if not hasattr(n,'name'):
    if not n.name:
        ERR("Node "+str(n.id)+" has NO son and also NO name ")
#    print "ended descending at ", n.id, " with name ", n.name
#    exit(8)
    return n

#-----------------------------------------------------------------------------------_#
def ck_quartet(n1, n2, n3, n4):

    if n1 == None or n2 == None or n3 == None or n3 == None:
        ERR("One of the nodes is empty\n")
    if not hasattr(n1,'name') or  not hasattr(n2,'name') or  \
            not hasattr(n3,'name') or  not hasattr(n4,'name'):
        ERR("One of the nodes has no name\n")
    print "\n\nAt ck quartet for leaves %s, %s, %s, %s"%\
        (n1.name, n2.name, n3.name, n4.name,)

    l12 =  LCA(n1, n2)
    print "LCA of "+n1.name+" and "+n2.name+" is", l12.id


    l13 =  LCA(n1, n3)
    print "LCA of "+n1.name+" and "+n3.name+" is", l13.id

    l23 =  LCA(n2, n3)
    print "LCA of "+n2.name+" and "+n3.name+" is", l23.id

    l14 =  LCA(n1, n4)
    print "LCA of "+n1.name+" and "+n4.name+" is", l14.id

    l24 =  LCA(n2, n4)
    print "LCA of "+n2.name+" and "+n4.name+" is", l24.id

    l34 =  LCA(n3, n4)
    print "LCA of "+n3.name+" and "+n4.name+" is", l34.id

    if not hasattr(l12,'father'):
        ERR("LCA12 %d of "+n1.name+" and of "+n2.name+" MUST ave a father" %l12.id)

    if l23 != l13 :
        ERR("LCA13 %d is not LCA23 %d \n" %(l13.id, l23.id))

    if l24 != l14 :
        ERR("LCA14 %d is not LCA24 %d \n" %(l14.id, l24.id))

    if hasattr(l12.father,'father'):
        if l34 != l14 :
            ERR("LCA34 %d is not LCA14 %d \n" %(l34.id, l14.id))
        if l13 != l12.father:
            ERR("LCA12 %d has father %d but is not LCA13 %d\n" % (l12.id, l12.father.id, l13.id))
    else:
        if l12.father != l34.father:
            ERR("FORK topology and LCA12 father %d is NOT LCA34 father %d" % \
                    (l12.father, l34.father))

#-----------------------------------------------------------------------------------_#
def triplet_topology(n1,n2,n3):

    if n1 == None or n2 == None or n3 == None:
        ERR("One of the nodes is empty\n")
    if not hasattr(n1,'name') or  not hasattr(n2,'name') or  not hasattr(n3,'name') :
        ERR("One of the nodes has no name\n")

    print "\n\nAt  triplet topology for %s, %s, %s" % \
        (n1.name, n2.name, n3.name)

    L12 = LCA(n1, n2)
    print "LCA of "+n1.name+" and "+n2.name+" is", L12.id
    if L12 != n1.father:
#        ERR("LCA of "+n1.name+" and "+n2.name+" MUST be the father of "+n1.name)
        pass

    L23 =  LCA(n2, n3)
    print "LCA of "+n3.name+" and "+n2.name+" is", L23.id
    if L23 == n1.father:
#        ERR("LCA of "+n2.name+" and "+n3.name+" CANNOT be the father of "+n1.name)
        pass

    L13 =  LCA(n1, n3)
    print "LCA of "+n1.name+" and "+n3.name+" is", L13.id

    if L13 == L23 and L23 == L12:
        print "\unresolved triplet ", n1.name, n2.name, n3.name
        return

    if L13 == L23:
         print "LCA of (", n1.name, n3.name,") and (", n2.name, n3.name,") are the same.",\
             "outgroup is",  n3.name
         return n3

    if L13 == L12:
         print "LCA of (", n1.name, n3.name,") and (", n2.name, n1.name,") are the same.",\
             "outgroup is",  n1.name
         return n1


    if L12 == L23:
         print "LCA of (", n1.name, n2.name,") and (", n2.name, n3.name,") are the same.",\
             "outgroup is",  n2.name
         return n2

    ERR("No outgroup was found for "+n1.name+", "+n2.name+", "+n3.name)


#-----------------------------------------------------------------------------------_#
def ck_triplet(n1,n2,n3):
    print "\n\nAt ck triplet for leaves %s, %s, %s" % \
        (n1.name, n2.name, n3.name)
    if n1 == None or n2 == None or n3 == None:
        ERR("One of the nodes is empty\n")
    if not hasattr(n1,'name') or  not hasattr(n2,'name') or  not hasattr(n3,'name') :
        ERR("One of the nodes has no name\n")

    L12 = LCA(n1, n2)
    print "LCA of "+n1.name+" and "+n2.name+" is", L12.id
    if L12 != n1.father:
        ERR("LCA of "+n1.name+" and "+n2.name+" MUST be the father of "+n1.name)


    L23 =  LCA(n2, n3)
    print "LCA of "+n3.name+" and "+n2.name+" is", L23.id

    L13 =  LCA(n1, n3)
    print "LCA of "+n1.name+" and "+n3.name+" is", L13.id

    if L12 == L13 and L12 == L23:
        print "Father of %s is a multifurcating node" % n1.name
        return

    if L23 == n1.father:
        ERR("LCA of "+n2.name+" and "+n3.name+" CANNOT be the father of "+n1.name)


    if hasattr(n1.father,'father'):
        if L23 != n1.father.father:
            ERR("Grandfather of "+n1.name+" is not LCA of "+n2.name+" and "+n3.name)
        if L23 != L13 :
            ERR(n1.name +" has a grandfather but LCA of  "+n2.name+" and "+n3.name+ \
                    " is not the same")
    else:
        if L23.father != n1.father:
            ERR("father of "+n1.name+" is not LCA of "+n2.name+" and "+n3.name)
        if L12 != L13:
            ERR(n1.name +" has NO grandfather but LCA of  "+n2.name+" and "+n3.name+ \
                    " is not the same")


#-----------------------------------------------------------------------------------_#
def get_defining_triplet(n):
    print "\nAt get_defining_triplet for leaf %s\n" % n.name
    if not (n.father):
        ERR("Node id "+str(n.id)+" has no father. Can't obtain triplet")
    f = n.father
# We first check if father has three sons
    if not (f.son.brother):
        ERR("Father %d has a single son %d" % (f.id, f.son.id))
    if (f.son.brother.brother):
#        print "Three sons at node %d (possibly the root)\n" % f.id
#        exit(8)
        brothers = []
        b = f.son
#        print "searching for brothers"
        while  True:
            if b != n:
                print "found a son %d that is not me. Adding to brothers" % \
                    b.id
                brothers.append(b)
                if len(brothers) == 2:
#                    print "Two brother %s found. leaving" % str(brothers)
                    break
            else:
                print "Found myself: %d" %b.id
            if (b.brother):
                b = b.brother
            else:
                break
        if len(brothers) < 2:
            ERR("Did not find two bothers. brothers: %s" %str(brothers))

        print "getting descendants of both brothers %d, %d" % \
            (brothers[0].id, brothers[1].id )
        d1 = get_descendant(brothers[0])
        d2 = get_descendant(brothers[1])
        return d1, d2


    print "Father %d has only two sons: %d, %d" %     \
        (f.id, f.son.id, f.son.brother.id)
    if f.son != n and  f.son.brother != n:
        ERR("Non of father sons %d and %d is me %d" %  \
                (f.son.id, f.son.brother.id, n.id))
    if f.son == n:
        b  = f.son.brother
    else :
        b = f.son

    if not (f.father):
        print "father ",f.id," has no father. Is a root"
        if not (b.son):
            ERR("No father to father (root?) %d and no son to brother %d", f.id, )
        g1 = b.son
        if not (g1.brother):
            ERR("Grandson "+str(g1.id)+" must have a brother ")
        g2 = g1.brother
        print "Found two grandsons of root", g1.id, g2.id
        d1 = get_descendant(g1)
        d2 = get_descendant(g2)
        return d1, d2
    else:
        u =  get_brother(f)
        if u == None:
            ERR("No bother to father "+str(f.id))

        d1 = get_descendant(b)
        d2 = get_descendant(u)
        return d1, d2


#-----------------------------------------------------------------------------------_#
def get_defining_quartet(n):
    print "\nAt get defining quartet for node %d" % n.id
    # first get the two descendants under the node
    if not (n.father):
        ERR("Node id "+str(n.id)+" has no father. Can't obtain triplet")
    f = n.father
    if not (n.son):
            ERR("Internal starting node "+str(n.id)+" has no son")
    s1 = n.son
    s2 = get_brother(s1)
    if s2 == None:
        ERR("No brother to son "+str(s1.id)+" of base node "+str(n.id))
    d1 = get_descendant(s1)
    d2 = get_descendant(s2)

# We first check if father has three sons
    if not (f.son.brother):
        ERR("Father %d has a single son %d" % (f.id, f.son.id))
    if (f.son.brother.brother):
        print "Three sons at node %d (possibly the root)\n" % f.id
#        exit(8)
        brothers = []
        b = f.son
        print "searching for brothers"
        while  True:
            if b != n:
                print "found a son %d that is not me. Adding to brothers" % \
                    b.id
                brothers.append(b)
                if len(brothers) == 2:
                    print "Two brother %s found. leaving" % str(brothers)
                    break
            else:
                print "Found myself: %d" %b.id
            if (b.brother):
                b = b.brother
            else:
                break
        if len(brothers) < 2:
            ERR("Did not find two bothers. brothers: %s" %str(brothers))

        print "getting descendants of both brothers %d, %d" % \
            (brothers[0].id, brothers[1].id )
        d3 = get_descendant(brothers[0])
        d4 = get_descendant(brothers[1])
        return d1, d2, d3, d4


    print "Father %d has only two sons: %d, %d" %     \
        (f.id, f.son.id, f.son.brother.id)
    if f.son != n and  f.son.brother != n:
        ERR("Non of father sons %d and %d is me %d" %  \
                (f.son.id, f.son.brother.id, n.id))
    if f.son == n:
        b  = f.son.brother
    else :
        b = f.son

    if not (f.father):
        print "father ",f.id," has no father. Is a root"
        if not (b.son):
            ERR("No father to father (root?) %d and no son to brother %d", f.id, )
        g1 = b.son
        if not (g1.brother):
            ERR("Grandson "+str(g1.id)+" must have a brother ")
        g2 = g1.brother
        print "Found two grandsons of root", g1.id, g2.id
        d3 = get_descendant(g1)
        d4 = get_descendant(g2)
        return d1, d2, d3, d4
    else:
        u =  get_brother(f)
        if u == None:
            ERR("No bother to father "+str(f.id))

        d3 = get_descendant(b)
        d4 = get_descendant(u)
        return d1, d2, d3, d4


#-----------------------------------------------------------------------------------_#
def get_brother1(n):
    if n.father == None:
        ERR("No father to node "+str(n.id)+" and hence also no brother")
    f = n.father
    if f.son == None:
        ERR("No son to father node "+str(f.id))
    s = f.son
    while True:
        print "at son ", s.id
        if s == n:
            print "this son is me ", n.id
        else:
            print "arrived at a son ",s.id ," that is not me. returning"
            return s
        if s.brother == None:
            return   None
        s = s.brother

#-----------------------------------------------------------------------------------_#
def get_brother(n):
    if not (n.father):
        ERR("No father to node "+str(n.id)+" and hence also no brother")
    f=n.father
    if not (f.son):
        ERR("No son to father node "+str(f.id))
    if not (f.son.brother):
        ERR("Father %d has a single son %d" % (f.id, f.son.id))
    s = f.son
    while True:
        print "at son ", s.id
        if s == n:
            print "this son is me ", n.id
        else:
            print "arrived at a son ",s.id ," that is not me. returning"
            return s
        if not (s.brother):
            return   None
        s = s.brother

#-----------------------------------------------------------------------------------_#
def unroot_tree(root):
    print "At unroot tree for node %d" % root.id
    if not (root.son):
        ERR("Root as no son")
    if not (root.son.brother):
        ERR("Root as only one son")
    if  (root.son.brother.brother):
        print ("Root as more than one son. no need to unroot")
        return
    son = root.son
    brother = son.brother
    print "son is %d, brother is %d" %( son.id, brother.id)

    if  (brother.son):
        print "Brother %d has sons %d" %  (brother.id, brother.son.id)
        if  not (brother.son.brother):
            ERR("Only one son to brother")

        son.brother = brother.son
        son.edge_len += brother.edge_len
        n = brother.son
        while (n):
            n.father = root
            n = n.brother
    else:
        print "Brother has NO sons"
        if  not (son.son):
            print "Son has NO sons"
            return
        print "Son %d has sons"%son.id
        if  not (son.son.brother):
            ERR("Only one son to son %d" % son.id)

        root.son = brother
        brother.brother = son.son
        brother.edge_len += son.edge_len
        n = son.son
        while (n):
            n.father = root
            n = n.brother
    print "Root sons are now",
    n = root.son
    while (n):
        print n.id,
        n = n.brother

#-----------------------------------------------------------------------------------_#
def contract_tree(n):
#    print "at contract tree in node ",n.id
    if (n.son):
        print "Node ", n.id, "has son ",n.son.id," and is internal."
        if (n.name):
            ERR( "ERROR ERROR ERROR1. Node %d has son AND a name." % (n.id))

        s = n.son
        if not (s.brother):
            print "\nSingle Son, Single Son. node %d has only one son %d" %(n.id, n.son.id)
            if (n.edge_len):
                if (s.edge_len):
                    s.edge_len += n.edge_len
                else:
                    s.edge_len =  n.edge_len
            if (n.father):
                s.father =  n.father
            else:
                if (s.father):
                    s.father = None
                else:
                    ERR("Son %d has no father" % (s.id))

            if (n.brother):
                s.brother = n.brother

            return contract_tree(s)
        else:
            print "More than one son to node %d" %n.id
            n.son = contract_tree(s)

    else:
        if not (n.name):
            ERR("Node %d has no son and also no name" %n.id)
        print "At a leaf %d with name %s" %(n.id, n.name)

    if (n.brother):
        n.brother = contract_tree(n.brother)
    print "returning from %d"% n.id
    return n

#-----------------------------------------------------------------------------------_#

def printTree_old(n, outS):
#    print "in printTree, node id", n.id
    if hasattr(n,'son'):
#        print "Node ", n.id, "has son ",n.son.id,". continue recursing"
        if hasattr(n,'name'):
            print "ERROR ERROR ERROR. Node ", n.id, "has son AND a name."
            exit(8)
        print '(',
        outS += '('
        outS = printTree(n.son, outS)
        outS += ')'
#        outS += ')'+"[%d]"%n.id
        if hasattr(n,'edge_len'):
            outS += ":%5.4f"% getattr(n,'edge_len')
        print ')',
    else:
#        print "Node ", n.id, "has NO son. Must be a leaf"
        if not hasattr(n,'name'):
            print "ERROR ERROR ERROR. Node ", n.id, "has NO son AND NO name."
            exit(8)
#        print "\nAt a leaf", n.name
        outS += n.name
#        outS += n.name+"[%d]"%n.id
        if hasattr(n,'edge_len'):
            outS += ":%5.4f"% getattr(n,'edge_len')
        print  n.name,

    if hasattr(n,'brother'):
        outS += ','
        print ',',
#        print "Node ", n.id, "has brother. ",n.brother.id,".continue recursing. "
        outS = printTree(n.brother, outS)

    return outS


#-----------------------------------------------------------------------------------_#


def checkMCTree(n):
    print "in checkMCTree, node id", n.id
    if n.son != None:
        print "Node ", n.id, "has son ",n.son.id,". continue recursing"
        if n.name != None:
            print "ERROR ERROR ERROR. Node ", n.id, "has son AND a name."
            exit(8)
        if checkMCTree(n.son):
            print "Back at node ", n.id, ". Sons are MC."
            setattr(n,'height',n.son.height + n.son.edge_len)
            n0 = n.son
            while n0 != None:
                if abs(n0.height + n0.edge_len - n.height) > 0.0001:
                    print "\n\n\nNon MC tree at node ", n.id, " with height %3.4f" % \
                        n.height, "and son with height ",   n0.height + n0.edge_len
                    return 0
                n0 = n0.brother
            print "Node ", n.id, " at height  %3.4f" % n.height, " is MC"
        else:
            print "After return from sons. Sons not at MC"
            return 0
    else:
        print "Node ", n.id, "has NO son. Must be a leaf"
        if n.name == None:
            print "ERROR ERROR ERROR. Node ", n.id, "has NO son AND NO name."
            exit(8)
#        print "\nAt a leaf", n.name
        setattr(n,'height',0)    # Set height 0 for a leaf

    if n.brother != None:
        print "Node ", n.id, "has brother. ",n.brother.id,".continue recursing. "
        return checkMCTree(n.brother)

    return 1


#-----------------------------------------------------------------------------------_#

def printTree(n, outS):
#    print "in printTree, node id", n.id
    if n.son != None:
#        print "Node ", n.id, "has son ",n.son.id,". continue recursing"
        if n.name != None:
            print "ERROR ERROR ERROR. Node ", n.id, "has son AND a name."
            exit(8)
        print '(',
        outS += '('
        outS = printTree(n.son, outS)
        outS += ')'
#        outS += ')'+"[%d]"%n.id
        if n.edge_len != None:
            outS += ":%5.4f"% (n.edge_len)
        print ')',
    else:
#        print "Node ", n.id, "has NO son. Must be a leaf"
        if n.name == None:
            print "ERROR ERROR ERROR. Node ", n.id, "has NO son AND NO name."
            exit(8)
#        print "\nAt a leaf", n.name
        outS += n.name
#        outS += n.name+"[%d]"%n.id
        if n.edge_len != None:
            outS += ":%5.4f"% (n.edge_len)
        print  n.name,

    if n.brother != None:
        outS += ','
        print ',',
#        print "Node ", n.id, "has brother. ",n.brother.id,".continue recursing. "
        outS = printTree(n.brother, outS)

    return outS

#-----------------------------------------------------------------------------------_#


#-----------------------------------------------------------------------------------_#


def printDetailedTree(n, outS):
#    print "in printTree, node id", n.id
    if n.son != None:
#        print "Node ", n.id, "has son ",n.son.id,". continue recursing"
        if n.name != None:
            ERR("ERROR ERROR ERROR. Node %s has son AND a name." % (n.id))
            exit(8)
        print '(',
        outS += '('
        outS = printDetailedTree(n.son, outS)
#        outS += ')'
        outS += ')'+"[%d]"%n.id
        if n.edge_len != None:
            outS += ":%5.4f"% getattr(n,'edge_len')
        print ')',
    else:
#        print "Node ", n.id, "has NO son. Must be a leaf"
        if n.name == None:
            print "ERROR ERROR ERROR. Node ", n.id, "has NO son AND NO name."
            exit(8)
#        print "\nAt a leaf", n.name
#        outS += n.name
        outS += n.name+"[%d]"%n.id
        if n.edge_len != None:
            outS += ":%5.4f"% getattr(n,'edge_len')
        print  n.name,

    if n.brother != None:
        outS += ','
        print ',',
#        print "Node ", n.id, "has brother. ",n.brother.id,".continue recursing. "
        outS = printDetailedTree(n.brother, outS)

    return outS

#-----------------------------------------------------------------------------------_#


#-----------------------------------------------------------------------------------_#


def printDetailedTree_old(n, outS):
#    print "in printTree, node id", n.id
    if hasattr(n,'son'):
#        print "Node ", n.id, "has son ",n.son.id,". continue recursing"
        if hasattr(n,'name'):
            print "ERROR ERROR ERROR. Node ", n.id, "has son AND a name."
            exit(8)
        print '(',
        outS += '('
        outS = printDetailedTree_old(n.son, outS)
#        outS += ')'
        outS += ')'+"[%d]"%n.id
        if hasattr(n,'edge_len'):
            outS += ":%5.4f"% getattr(n,'edge_len')
        print ')',
    else:
#        print "Node ", n.id, "has NO son. Must be a leaf"
        if not hasattr(n,'name'):
            print "ERROR ERROR ERROR. Node ", n.id, "has NO son AND NO name."
            exit(8)
#        print "\nAt a leaf", n.name
#        outS += n.name
        outS += n.name+"[%d]"%n.id
        if hasattr(n,'edge_len'):
            outS += ":%5.4f"% getattr(n,'edge_len')
        print  n.name,

    if hasattr(n,'brother'):
        outS += ','
        print ',',
#        print "Node ", n.id, "has brother. ",n.brother.id,".continue recursing. "
        outS = printDetailedTree_old(n.brother, outS)

    return outS


#-----------------------------------------------------------------------------------_#

def addSon(father, son):
    print "in addSon for father %d and a new son %d\n" % \
        (father.id,  son.id)
#    if hasattr(father,'name'):
    if father.name != None:
        ERR("ERROR ERROR. Trying to insert a son to a leaf\n")
    if father.son != None:
        temp = father.son
        son.brother = temp
    father.son = son
    son.father = father


#-----------------------------------------------------------------------------------_#

def addSon_old(father, son):
    print "in addSon for father %d and a new son %d\n" % \
        (father.id,  son.id)
    if hasattr(father,'name'):
        ERR("ERROR ERROR. Trying to insert a son to a leaf\n")
    if hasattr(father,'son'):
        temp = father.son
        son.brother = temp
    father.son = son
    son.father = father


#-----------------------------------------------------------------------------------_#

def check_eq_dist_2_LCA(x,y,leaves):
    if not x in leaves.keys():
        ERR ("Leaf "+x+" is not in the leaves of the tree")

    if not y in leaves.keys():
        ERR ("Leaf "+y+" is not in the leaves of the tree")


    print "\n\n\nfinding dist between "+x+" and "+y


    n = leaves[x]
    print "now starting from "+x
    while (n.father):
        print "Now at node ",n.id
        if hasattr(n,'val'):
            delattr(n,'val')
        n = n.father

    print "stopped at node ", n.id
    if hasattr(n,'val'):
        delattr(n,'val')

    print "now starting from "+y
    n = leaves[y]
    while (n.father):
        if hasattr(n,'val'):
            delattr(n,'val')
        n = n.father

    print "stopped at node ", n.id

    n = leaves[x]

    print "calculating path len, starting from "+x
    path_len=0
    while (n.father):
        setattr(n,'val',path_len)    # Set len up to the node
        print "\nat node id %d,  path len %f" % (n.id, path_len) ,
        if (n.edge_len):
            print "Found edge len %f" %( n.edge_len),
            elen = n.edge_len
            if elen <= 0:
                print ("Found a non positive edge len %f at node %d\n" %(elen, n.id))
#                ERR("Found a non positive edge len %f at node %d\n" %(elen, n.id))
            path_len += elen          # add to the total len
        n = n.father

    setattr(n,'val',path_len) # Set len to the root at the root

    print "\n\ncalculating path len, starting from "+y
    n = leaves[y]
    path_len=0
    while not hasattr(n,'val'):
        print "\nat node id %d,  path len %f" % (n.id, path_len),
        if (n.edge_len):
            print "Found edge len %f" %( n.edge_len),
            elen = n.edge_len
            if elen <= 0:
                print ("Found a non positive edge len %f at node %d\n" %(elen, n.id))
#                ERR("Found a non positive edge len %f at node %d\n" %(elen, n.id))
            path_len += elen
        n = n.father
    print "\n\nstopped at node %d, path len %f" % (n.id, path_len)
    lca = n
    diff_dist = n.val - path_len
    print "reached LCA %d. Len of path1 to LCA %f. len path2 to LCA %f. diff %f" % \
        (lca.id, n.val,path_len, diff_dist)
    return diff_dist

#-----------------------------------------------------------------------------------_#
#-----------------------------------------------------------------------------------_#

def find_dist_between_leaves(x,y,leaves):
    if not x in leaves.keys():
        ERR ("Leaf "+x+" is not in the leaves of the tree")

    if not y in leaves.keys():
        ERR ("Leaf "+y+" is not in the leaves of the tree")


    print "\n\n\nfinding dist between "+x+" and "+y


    n = leaves[x]
    print "now starting from "+x
    while (n.father):
        print "Now at node ",n.id
        if hasattr(n,'val'):
            delattr(n,'val')
        n = n.father

    print "stopped at node ", n.id
    if hasattr(n,'val'):
        delattr(n,'val')

    print "now starting from "+y
    n = leaves[y]
    while (n.father):
        if hasattr(n,'val'):
            delattr(n,'val')
        n = n.father

    print "stopped at node ", n.id

    n = leaves[x]

    print "calculating path len, starting from "+x
    path_len=0
    while (n.father):
        setattr(n,'val',path_len)    # Set len up to the node
        print "\nat node id %d,  path len %f" % (n.id, path_len) ,
        if (n.edge_len):
            print "Found edge len %f" %( n.edge_len),
            elen = n.edge_len
            if elen <= 0:
                print ("Found a non positive edge len %f at node %d\n" %(elen, n.id))
#                ERR("Found a non positive edge len %f at node %d\n" %(elen, n.id))
            path_len += elen          # add to the total len
        n = n.father

    setattr(n,'val',path_len) # Set len to the root at the root

    print "\n\ncalculating path len, starting from "+y
    n = leaves[y]
    path_len=0
    while not hasattr(n,'val'):
        print "\nat node id %d,  path len %f" % (n.id, path_len),
        if (n.edge_len):
            print "Found edge len %f" %( n.edge_len),
            elen = n.edge_len
            if elen <= 0:
                print ("Found a non positive edge len %f at node %d\n" %(elen, n.id))
#                ERR("Found a non positive edge len %f at node %d\n" %(elen, n.id))
            path_len += elen
        n = n.father
    print "\n\nstopped at node %d, path len %f" % (n.id, path_len)
    lca = n
    pair_dist = n.val+path_len
    print "reached LCA %d. Len of path1 to LCA %f. len path2 to LCA %f. Total %f" % \
        (lca.id, n.val,path_len, pair_dist)
    return pair_dist

#-----------------------------------------------------------------------------------_#


def insertSubTree(tree, leaves):
    father =  TreeNode()
    if tree[0] != '(' or tree[-1] != ')' :
        ERR("tree does not start and end with ( and ):"+tree)
    ind = 1
    print "entered insert subtree. Allocated a father with id ", father.id
    print "subtree is ", tree
    while tree[ind] != ')':
        print "looking at char %d: %c\n" % (ind,  tree[ind] )
        if tree[ind] == '(':
            print "Found a ( at %d, inserting a new son \n"  % ind
            matched = obtainMatchedParen(tree, ind)
            print "the matched \')\' is at ", matched
            print "resulted subtree:"+tree[ind:matched+1]
            son =  insertSubTree(tree[ind : matched+1], leaves)
            ind = matched +1
            print "returnd to subtree loop after finding son %d." \
                " char now is %c\n" % (son.id, tree[ind] )
            if tree[ind] == ':':
                if not re.match(r'[-+]?(\d+(\.\d*)?|\.\d+)',tree[ind+1:]):
                    ERR("Found \':\' after "+name+" but could not parse len at "+ \
                            tree[ind:])
                edge_len = (re.match(r'[-+]?(\d+(\.\d*)?|\.\d+)',tree[ind+1:])).group(0)
                print "Found edge len ", edge_len
                ind += len(edge_len) +1
                son.edge_len = float(edge_len)
        elif tree[ind]  == ',':
            print "found , inserting son with root id %d " \
	     " under father %d\n" % (son.id,  father.id)
            ind +=1
            addSon(father, son)
        elif re.match(r'(\w+)',tree[ind:]):
            name = re.match(r'(\w+)',tree[ind:]).group(0)
            print "found a name ", name
            son = TreeNode()
            son.name =  name
            if name in leaves.keys():
                ERR ("name "+name + " appears twice in the leaves")
            leaves[name] = son
            ind += len(name)
            if tree[ind] == ':':
                if not re.match(r'[-+]?(\d+(\.\d*)?|\.\d+)',tree[ind+1:]):
                    ERR("Found \':\' after "+name+" but could not parse len at "+ \
                            tree[ind:])
                edge_len = (re.match(r'[-+]?(\d+(\.\d*)?|\.\d+)',tree[ind+1:])).group(0)
                print "Found edge len ", edge_len
                ind += len(edge_len) +1
                son.edge_len = float(edge_len)
        else:
            ERR ("Invalid char \" "+tree[ind]+ "\" at "+str(ind))

    print "exited from insertSubtree loop. char is now %c\n" % tree[ind]


    addSon(father, son)
    return father


#-----------------------------------------------------------------------------------_#


def insertSubTree_old(tree, leaves):
    father =  TreeNode()
    if tree[0] != '(' or tree[-1] != ')' :
        ERR("tree does not start and end with ( and ):"+tree)
    ind = 1
    print "entered insert subtree. Allocated a father with id ", father.id
    print "subtree is ", tree
    while tree[ind] != ')':
        print "looking at char %d: %c\n" % (ind,  tree[ind] )
        if tree[ind] == '(':
            print "Found a ( at %d, inserting a new son \n"  % ind
            matched = obtainMatchedParen(tree, ind)
            print "the matched \')\' is at ", matched
            print "resulted subtree:"+tree[ind:matched+1]
            son =  insertSubTree(tree[ind : matched+1], leaves)
            ind = matched +1
            print "returnd to subtree loop after finding son %d." \
                " char now is %c\n" % (son.id, tree[ind] )
            if tree[ind] == ':':
                if not re.match(r'[-+]?(\d+(\.\d*)?|\.\d+)',tree[ind+1:]):
                    ERR("Found \':\' after "+name+" but could not parse len at "+ \
                            tree[ind:])
                edge_len = (re.match(r'[-+]?(\d+(\.\d*)?|\.\d+)',tree[ind+1:])).group(0)
                print "Found edge len ", edge_len
                ind += len(edge_len) +1
                setattr(son,'edge_len',float(edge_len))
        elif tree[ind]  == ',':
            print "found , inserting son with root id %d " \
	     " under father %d\n" % (son.id,  father.id)
            ind +=1
            addSon(father, son)
        elif re.match(r'(\w+)',tree[ind:]):
            name = re.match(r'(\w+)',tree[ind:]).group(0)
            print "found a name ", name
            son = TreeNode()
            setattr(son,'name', name)
            if name in leaves.keys():
                ERR ("name "+name + " appears twice in the leaves")
            leaves[name] = son
            ind += len(name)
            if tree[ind] == ':':
                if not re.match(r'[-+]?(\d+(\.\d*)?|\.\d+)',tree[ind+1:]):
                    ERR("Found \':\' after "+name+" but could not parse len at "+ \
                            tree[ind:])
                edge_len = (re.match(r'[-+]?(\d+(\.\d*)?|\.\d+)',tree[ind+1:])).group(0)
                print "Found edge len ", edge_len
                ind += len(edge_len) +1
                setattr(son,'edge_len',float(edge_len))
        else:
            ERR ("Invalid char \" "+tree[ind]+ "\" at "+str(ind))

    print "exited from insertSubtree loop. char is now %c\n" % tree[ind]


    addSon_old(father, son)
    return father


#-----------------------------------------------------------------------------------_#

def insert_element2queue (que, e_id, t):

    for i in range(len(que)):
#        print "Now at element ", i, " val ",  que[i]
        if t < que[i][1]:
#            print "inserting  the element before ",  que[i][1]
            que.insert(i, [e_id,t])
            break
    else:
#        print "Inserting element at the end "
        que.append([e_id,t])

#    for i in range(len(que)):
#       print "Now at element ", i, " val ",  que[i]


#-----------------------------------------------------------------------------------_#

def yule_tree(n, rate):
    TreeNode.count = 0
    leaves = {}
    events = []
    root =  TreeNode()
    son1 = TreeNode()
    son1.father = root
    root.son = son1
    son2 = TreeNode()
    son2.father = root
    son1.brother = son2
    next  = numpy.random.exponential(rate)
#    next = random.uniform(0.0,rate)
    events.append([0,next])
#    next = random.uniform(0.0,rate)
    next  = numpy.random.exponential(rate)
    insert_element2queue(events,1,next)

    print events
#    exit(8)
    son1.edge_len = son2.edge_len = 0
    cnt = 2
    son1.name = str(0)
    leaves[son1.name] = son1
    son2.name =  str(1)
    leaves[son2.name] = son2
    print "name1 %s, name2 %s \n" % (son1.name , son2.name )
    now = 0

    for i in range(2,n):
        print "Now creating node leaf ", i, "now", now, "\nevents", events[i-2:]
        [split_id, split_t] = events[i-2]
        delta = split_t - now
        print "Now is ", now, "next split in leaf ",split_id, "  at ", split_t, "delta ", delta
        lv_keys = leaves.keys()
        for k in lv_keys:
            leaves[k].edge_len += delta

        now = split_t
        split_n = leaves[str(split_id)]
        print "in Yule loop . now inserting ", i, \
            " spliting node", split_n.id, "at time ", split_t
        new_n = TreeNode()
        new_n.edge_len = 0
        new_n.name =  str(i)
        leaves[new_n.name] = (new_n)
        print "leaves size ", len(leaves)

        new_int = TreeNode()
        print "split node ", split_n.id, ", father ", split_n.father.id
        new_int.edge_len = split_n.edge_len
        new_int.father = split_n.father
        grandpa =  new_int.father
        if grandpa.son == split_n:
            grandpa.son = new_int
        else:
            if grandpa.son.brother != split_n:
                ERR("no link from father %d to son %d" %(grandpa.id, split_n.id))
            else:
                grandpa.son.brother = new_int
        new_int.brother = split_n.brother
        new_int.son = split_n
        split_n.edge_len = 0
        split_n.father = new_int
        split_n.brother = new_n
        new_n.father = new_int
   #     new_split = random.uniform(0.0,rate)
        new_split = numpy.random.exponential(rate)
        print "The bifurcating leaf ", split_id, " will split at time ", now + new_split
        insert_element2queue(events, split_id, now + new_split)

#        new_split = random.uniform(0.0,rate)
        new_split = numpy.random.exponential(rate)
        print "The new leaf ", i, " will split at time ", now + new_split
        insert_element2queue(events, i, now + new_split)
        print "new father ", new_int.id, "new sons:", new_int.son.name, ", ", \
            new_int.son.brother.name

        treen = printDetailedTree(root, "")
        print "\n\n\n", treen

    else:
        print "finished adding leaves. Now adding final length. now", now, "events", events[i-1:]
        [split_id, split_t] = events[i-1]
        delta = split_t - now
        print "final delta ", delta
        lv_keys = leaves.keys()
        for k in lv_keys:
            leaves[k].edge_len += delta


    treen = printDetailedTree(root, "")
    print "\n\n\n", treen
    return root, leaves
#-----------------------------------------------------------------------------------------------#


# TreeNode.count =0

# tree = "((x1,x2),(P4,k5:0.004,3):-8,9:+.67,x3:0.99)"

# leaves = {};
# root = insertSubTree(tree, leaves)

# treen = printTree(root, "")
# print "\n\n\n", treen

# print "Leaves:", leaves.keys()

# find_dist_between_leaves('x3','k5',leaves)

#r = yule_tree(250,.1)

#treen = printTree1(r, "")
#print "\n\n\n", treen
