# Supplementary material for: Detecting Horizontal Gene Transfer between Closely Related Taxa
Source: PLoS Comput Biol. 2015 Oct 6;11(10):e1004408. doi: 10.1371/journal.pcbi.1004408 (PMC4595140; doi:10.1371/journal.pcbi.1004408)
Supplement: S1 Table — (XLS) [file pcbi.1004408.s004.xls]

## Sheet: Sheet1
Acaryochloris.marina.MBIC11017	Acaryochloris.marina	NC_009925	329726
Acidiphilium.cryptum.JF-5	Acidiphilium.cryptum	NC_009484	349163
Acidithiobacillus_ferrooxidans_ATCC_23270	Acidithiobacillus.ferrooxidans	NC_011761	243159
Acidobacterium_capsulatum_ATCC_51196	Acidobacterium.capsulatum	NC_012483	240015
Acidothermus_cellulolyticus_11B	Acidothermus.cellulolyticus	NC_008578	351607
Acidovorax_avenae_subsp._avenae_ATCC_19860	Acidovorax.avenae	NC_008752	643561
Acinetobacter_baumannii_AB0057	Acinetobacter.baumannii	NC_011586	480119
Actinobacillus_succinogenes_130Z	Actinobacillus.succinogenes	NC_009655	339671
Aeromonas_hydrophila_subsp._hydrophila_ATCC_7966	Aeromonas.hydrophila	NC_008570	380703
Aggregatibacter_actinomycetemcomitans_D11S-1	Aggregatibacter.actinomycetemcomitans	NC_013416	668336
Akkermansia_muciniphila_ATCC_BAA-835	Akkermansia.muciniphila	NC_010655	349741
Alcanivorax_borkumensis_SK2	Alcanivorax.borkumensis	NC_008260	393595
Alicyclobacillus_acidocaldarius_subsp._acidocaldarius_DSM_446	Alicyclobacillus.acidocaldarius	NC_013205	521098
Aliivibrio_salmonicida_LFI1238	Aliivibrio.salmonicida	NC_011312	316275
Alkalilimnicola_ehrlichii_MLHE-1	Alkalilimnicola.ehrlichii	NC_008340	187272
Ammonifex_degensii_KC4	Ammonifex.degensii	NC_013385	429009
Anabaena_variabilis_ATCC_29413	Anabaena.variabilis	NC_007413	240292
Bacteroides_fragilis_NCTC_9343	Bacteroides.fragilis	NC_003228	272559
Bartonella_bacilliformis_KC583	Bartonella.bacilliformis	NC_008783	360095
Baumannia_cicadellinicola_str._Hc_|Homalodisca_coagulata|	Baumannia.cicadellinicola	NC_007984	374463
Beijerinckia_indica_subsp._indica_ATCC_9039	Beijerinckia.indica	NC_010581	395963
Beutenbergia_cavernae_DSM_12333	Beutenbergia.cavernae	NC_012669	471853
Bifidobacterium_adolescentis_ATCC_15703	Bifidobacterium.adolescentis	NC_008618	367928
Bordetella_avium_197N	Bordetella.avium	NC_010645	360910
Brachybacterium_faecium_DSM_4810	Brachybacterium.faecium	NC_013172	446465
Bradyrhizobium_japonicum_USDA_110	Bradyrhizobium.japonicum	NC_004463	224911
Brucella_abortus_bv._1_str._9-941	Brucella.abortus	NC_006932	262698
Burkholderia_ambifaria_AMMD	Burkholderia.ambifaria	NC_008390	339670
Caldicellulosiruptor_saccharolyticus_DSM_8903	Caldicellulosiruptor.saccharolyticus	NC_009437	351627
Campylobacter_concisus_13826	Campylobacter.concisus	NC_009802	360104
Candidatus_Hamiltonella_defensa_5AT_|Acyrthosiphon_pisum|	Candidatus.Hamiltonella	NC_012751	572265
Caulobacter_crescentus_CB15	Caulobacter.crescentus	NC_002696	190650
Cellvibrio_japonicus_Ueda107	Cellvibrio.japonicus	NC_010995	498211
Chitinophaga_pinensis_DSM_2588	Chitinophaga.pinensis	NC_013132	485918
Chlamydia_muridarum_Nigg	Chlamydia.muridarum	NC_002620	243161
Chlorobium_limicola_DSM_245	Chlorobium.limicola	NC_010803	290315
Chloroflexus_aggregans_DSM_9485	Chloroflexus.aggregans	NC_011831	326427
Citrobacter_koseri_ATCC_BAA-895	Citrobacter.koseri	NC_009792	290338
Clavibacter_michiganensis_subsp._michiganensis_NCPPB_382	Clavibacter.michiganensis	NC_009480	443906
Clostridium_perfringens_str._13	Clostridium.perfringens	NC_003366	195102
Colwellia_psychrerythraea_34H	Colwellia.psychrerythraea	NC_003910	167879
Coprothermobacter_proteolyticus_DSM_5265	Coprothermobacter.proteolyticus	NC_011295	309798
Corynebacterium_aurimucosum_ATCC_700975	Corynebacterium.aurimucosum	NC_012590	548476
Cronobacter_turicensis_z3032	Cronobacter.turicensis	NC_013282	693216
Cyanothece_sp._PCC_7424	Cyanothece	NC_011729	65393
Dechloromonas_aromatica_RCB	Dechloromonas.aromatica	NC_007298	159087
Deinococcus_deserti_VCD115	Deinococcus.deserti	NC_012526	546414
Delftia_acidovorans_SPH-1	Delftia.acidovorans	NC_010002	398578
Desulfotomaculum_reducens_MI-1	Desulfotomaculum.reducens	NC_009253	349161
Dickeya_dadantii_Ech703	Dickeya.dadantii	NC_012880	579405
Dinoroseobacter_shibae_DFL_12	Dinoroseobacter.shibae	NC_009952	398580
Edwardsiella_ictaluri_93-146	Edwardsiella.ictaluri	NC_012779	634503
Eggerthella_lenta_DSM_2243	Eggerthella.lenta	NC_013204	479437
Ehrlichia_canis_str._Jake	Ehrlichia.canis	NC_007354	269484
Elusimicrobium_minutum_Pei191	Elusimicrobium.minutum	NC_010644	445932
Enterobacter_cloacae_subsp._cloacae_ATCC_13047	Enterobacter.cloacae	NC_014121	716541
Erwinia_amylovora_CFBP1430	Erwinia.amylovora	NC_013961	665029
Erythrobacter_litoralis_HTCC2594	Erythrobacter.litoralis	NC_007722	314225
Francisella_tularensis_subsp._tularensis_FSC198	Francisella.tularensis	NC_008245	393115
Haemophilus_influenzae_86-028NP	Haemophilus.influenzae	NC_007146	281310
Klebsiella_pneumoniae_subsp._pneumoniae_MGH_78578	Klebsiella.pneumoniae	NC_009648	272620
Myxococcus_xanthus_DK_1622	Myxococcus.xanthus	NC_008095	246197
Neisseria_gonorrhoeae_FA_1090	Neisseria.gonorrhoeae	NC_002946	242231
Nitratiruptor_sp._SB155-2	Nitratiruptor	NC_009662	387092
Nocardia_farcinica_IFM_10152	Nocardia.farcinica	NC_006361	247156
Nostoc_sp._PCC_7120	Nostoc	NC_003272	103690
Novosphingobium_aromaticivorans_DSM_12444	Novosphingobium.aromaticivorans	NC_007794	279238
Oceanobacillus_iheyensis_HTE831	Oceanobacillus.iheyensis	NC_004193	221109
Oligotropha_carboxidovorans_OM5	Oligotropha.carboxidovorans	NC_011386	504832
Opitutus_terrae_PB90-1	Opitutus.terrae	NC_010571	452637
Orientia_tsutsugamushi_str._Boryong	Orientia.tsutsugamushi	NC_009488	357244
Pantoea_ananatis_LMG_20103	Pantoea.ananatis	NC_013956	706191
Photorhabdus_asymbiotica	Photorhabdus.asymbiotica	NC_012962	291112
Pseudomonas_aeruginosa_PAO1	Pseudomonas.aeruginosa	NC_002516	208964
Ralstonia_pickettii_12D	Ralstonia.pickettii	NC_012856	428406
Renibacterium_salmoninarum_ATCC_33209	Renibacterium.salmoninarum	NC_010168	288705
Rubrobacter_xylanophilus_DSM_9941	Rubrobacter.xylanophilus	NC_008148	266117
Ruegeria_pomeroyi_DSS-3	Ruegeria.pomeroyi	NC_003911	246200
Salmonella_enterica_subsp._enterica_serovar_Dublin_str._CT_02021853	Salmonella.enterica	NC_011205	439851
Serratia_proteamaculans_568	Serratia.proteamaculans	NC_009832	399741
Shewanella_baltica_OS155	Shewanella.baltica	NC_009052	325240
Shigella_flexneri_5_str._8401	Shigella.flexneri	NC_008258	373384
Stenotrophomonas_maltophilia_K279a	Stenotrophomonas.maltophilia	NC_010943	522373
Sulfurihydrogenibium_sp._YO3AOP1	Sulfurihydrogenibium	NC_010730	436114
Symbiobacterium_thermophilum_IAM_14863	Symbiobacterium.thermophilum	NC_006177	292459
Synechococcus_elongatus_PCC_6301	Synechococcus.elongatus	NC_006576	269084
Thermoanaerobacter_tengcongensis_MB4	Thermoanaerobacter.tengcongensis	NC_003869	273068
Thermodesulfovibrio_yellowstonii_DSM_11347	Thermodesulfovibrio.yellowstonii	NC_011296	289376
Thermotoga_lettingae_TMO	Thermotoga.lettingae	NC_009828	416591
Treponema_pallidum_subsp._pallidum_SS14	Treponema.pallidum	NC_010741	455434
Vibrio_cholerae_MJ-1236	Vibrio.cholerae	NC_012668	593588
Vibrio_parahaemolyticus_RIMD_2210633	Vibrio.parahaemolyticus	NC_004605	223926
Wolbachia_sp._wRi	Wolbachia	NC_012416	66084
Xanthomonas_oryzae_pv._oryzae_PXO99A	Xanthomonas.oryzae	NC_010717	360094
Xylella_fastidiosa_M23	Xylella.fastidiosa	NC_010577	405441
Yersinia_pestis_Pestoides_F	Yersinia.pestis	NC_009381	386656
Zymomonas_mobilis_subsp._mobilis_ZM4	Zymomonas.mobilis	NC_006526	264203
Escherichia coli str. K-12 substr. MG1655	MG1655	NC_000913
Escherichia coli CFT073	CFT073	NC_004431
Escherichia coli O157:H7 EDL933	EDL933	NC_002655
Escherichia coli O55:H7 str. CB9615	CB9615	CP001846
Escherichia coli W	w	CP002185
Escherichia coli O157:H7 str. TW14359	TW14359	NC_013008
Escherichia coli 042	42	FN554766
Escherichia coli 536	536	NC_008253
