# Supplementary material for: Detecting Horizontal Gene Transfer between Closely Related Taxa
Source: PLoS Comput Biol. 2015 Oct 6;11(10):e1004408. doi: 10.1371/journal.pcbi.1004408 (PMC4595140; doi:10.1371/journal.pcbi.1004408)
Supplement: S2 Table — (XLSX) [file pcbi.1004408.s005.xlsx]

## Sheet: strains
SI	CFT073 vs EDL933	CFT073 vs MG1655	EDL933 vs MG1655
0	19	44	13
1	2	3	3
2	0	11	4
3	1	1	3
4	1	17	7
5	3	11	9
6	7	10	34
7	13	26	23
8	33	30	44
9	41	43	59
10	74	48	84
11	97	82	118
12	124	137	163
13	175	171	189
14	191	211	227
15	228	341	297
16	270	331	269
17	393	527	414
18	463	592	506
19	440	550	441
20	427	252	334

## Sheet: Sheet1
SI	CFT073 vs EDL933	CFT073 vs MG1655	EDL933 vs MG1655
0	19	44	13
1	2	3	3
2	0	11	4
3	1	1	3
4	1	17	7
5	3	11	9
6	7	10	34
7	13	26	23
8	33	30	44
9	41	43	59
10	74	48	84
11	97	82	118
12	124	137	163
13	175	171	189
14	191	211	227
15	228	341	297
16	270	331	269
17	393	527	414
18	463	592	506
19	440	550	441
20	427	252	334
