# Supplementary material for: Detecting Horizontal Gene Transfer between Closely Related Taxa
Source: PLoS Comput Biol. 2015 Oct 6;11(10):e1004408. doi: 10.1371/journal.pcbi.1004408 (PMC4595140; doi:10.1371/journal.pcbi.1004408)
Supplement: S2 Text — Length of each sequence: 70 nucleotides (TXT) [file pcbi.1004408.s007.txt]

AATACAACCGCCTCCAAGCCTTGCTGGGCTGTGCCTCTACCCAGTCCAATTCAAACAGGAGTCTCTGACC
AATACGACCGCCTCCCGGAGTACCTGGGCTATGCCTCTACAGAGTCCAATACGAACAGGAGTCTATGCCA
GATACGACCTCCTTCCGGCATACCAGGGCTTCGCTTCTACAGAGTCCAATACAAACGTGAGTGGGCGCCA
ATTACGACCGCCTACCAGAATACCTGGGCTGTGCCTCTCCTGAGTCCAATTTTAAAACTCGACGATCGCA
AATACGACTGCCTTCCAGCATGCCTGGGATGTACCTCTACATAGTCGCACACTAACAGGAGTCGCGAGCA
AATACGTCCGCCTCCCATCGTATCTGGGCTGTGCCTCTACAGAGTCAGATACTAACAGCAGTCGATGGCT
AGCCCGACCGCCTCCCGGCATACCGGGGCTGGGCGTCTACGGAGTCCAAGACTAACTCGGGTTGATGGGA
AATACGTCCGCCTCCCAGCAGACCTGGGATGTGCCTCTACAGAGACCAATAATAAAAGGACTCGATGGCA
