# Supplementary material for: Detecting Horizontal Gene Transfer between Closely Related Taxa
Source: PLoS Comput Biol. 2015 Oct 6;11(10):e1004408. doi: 10.1371/journal.pcbi.1004408 (PMC4595140; doi:10.1371/journal.pcbi.1004408)
Supplement: S4 Text — (NWK) [file pcbi.1004408.s009.nwk]

((S000497711:0.00065047,S000529098:0.00065034)0.9000:0.00130372,S000628140:0.00130245,S001239544:0.00719960);
